# Supplementary material for: The effects of learning experience on college students’ deep english learning: a study of the chain mediation effect of motivation and strategy
Source: PLoS One. 2025 Jun 4;20(6):e0325491. doi: 10.1371/journal.pone.0325491 (PMC12136437; doi:10.1371/journal.pone.0325491)
Supplement: S1 Data — (XLSX) [file pone.0325491.s001.xlsx]

## Sheet: data
NO	Gender	Age	Edu	C1	C2	C3	C4	C5	C6	C7	C8	IA1	IA2	IA3	IA4	IA5	RT1	RT2	RT3	RT4	RT5	RT6	RT7	RT8	IC1	IC2	IC3	IC4	IC5	IC6
1	1	1	2	3	4	7	6	3	6	4	6	6	6	7	7	7	7	7	6	7	7	6	7	7	7	7	7	7	7	7
2	1	2	2	4	6	7	7	6	4	6	4	3	6	3	3	3	7	6	4	4	4	6	3	3	1	3	3	1	4	4
3	2	3	3	4	4	6	4	7	6	6	4	6	4	3	4	3	3	1	6	3	3	6	6	4	3	4	3	3	1	4
4	1	1	1	4	1	6	4	3	3	4	4	6	4	6	1	4	1	4	3	3	1	7	3	3	3	1	1	3	3	1
5	1	1	2	1	1	3	1	3	3	1	4	3	3	3	3	6	4	4	6	4	6	3	7	6	6	6	6	7	6	3
6	1	2	2	6	6	7	7	6	7	7	6	7	7	7	7	7	4	6	6	4	6	6	7	4	4	6	7	7	7	7
7	2	3	3	4	6	4	4	3	4	7	3	7	6	3	7	6	6	4	6	4	6	4	6	4	4	6	6	4	4	4
8	2	3	3	6	6	4	6	4	4	4	4	4	3	3	3	4	7	7	7	7	7	6	6	4	3	3	6	3	4	3
9	1	1	2	4	4	3	1	3	3	3	6	6	7	6	4	4	4	3	6	6	3	4	3	3	3	4	4	3	6	3
10	1	1	2	3	3	3	3	7	4	4	4	4	3	3	3	3	4	3	1	4	4	4	3	4	7	7	6	7	7	7
11	1	1	2	6	6	7	7	3	3	7	4	3	7	4	1	1	6	6	3	7	4	4	1	6	6	6	7	6	4	3
12	1	1	2	4	4	3	3	4	3	6	4	7	6	6	6	6	4	7	6	7	6	6	4	7	7	7	7	7	7	7
13	1	1	2	6	6	6	7	7	7	7	7	6	7	7	7	4	4	4	6	6	4	6	6	4	7	6	7	6	7	7
14	1	2	2	7	7	7	7	7	7	7	7	7	7	7	6	6	7	6	7	6	7	7	7	7	7	7	7	7	7	7
15	1	2	2	3	1	3	4	1	1	1	1	3	3	3	1	3	4	4	4	3	3	4	4	3	3	6	4	1	4	4
16	1	2	2	4	6	6	7	7	7	4	6	4	4	4	4	4	6	4	6	7	6	7	4	7	4	4	4	4	4	4
17	1	2	2	6	6	3	7	4	7	6	3	4	6	6	1	4	7	6	4	7	3	7	4	3	7	6	7	6	6	4
18	1	2	2	6	6	6	6	6	6	6	4	1	3	4	3	4	7	7	6	4	6	6	7	4	6	7	7	4	4	4
19	1	2	2	7	6	3	6	3	7	6	4	1	6	4	1	3	7	6	6	7	6	6	1	4	4	4	7	6	6	4
20	1	2	2	3	3	3	4	1	3	3	1	3	3	4	4	6	4	6	6	4	6	7	6	4	4	4	1	6	3	3
21	1	2	2	4	4	4	7	6	4	3	4	4	4	3	6	3	1	4	3	3	3	3	3	3	3	6	6	7	4	7
22	2	2	2	7	7	7	6	6	6	7	7	3	4	3	6	3	7	6	4	4	4	4	7	3	3	4	4	7	7	4
23	2	2	3	3	3	4	4	1	3	6	3	4	1	1	4	1	4	4	4	6	6	4	3	6	4	3	6	3	4	4
24	2	2	3	6	3	4	4	4	1	7	6	3	6	1	1	3	7	4	3	6	1	1	6	3	1	4	6	4	7	7
25	2	2	3	6	6	7	7	3	3	3	6	3	7	4	1	1	6	6	3	7	6	3	3	4	4	1	7	7	4	6
26	2	4	4	6	6	4	6	6	6	6	6	7	4	6	7	6	3	4	4	4	4	1	4	4	6	7	7	4	6	6
27	2	4	4	3	1	1	3	3	3	4	1	3	4	4	6	6	6	4	7	7	6	6	6	6	4	6	4	3	1	1
28	2	4	4	7	6	6	7	6	7	6	4	6	6	4	4	6	4	7	6	6	6	6	4	4	4	6	4	4	4	6
29	2	4	4	6	4	6	4	4	7	4	3	6	6	6	6	6	1	3	4	3	4	4	4	4	7	6	7	7	7	7
30	2	4	4	4	4	7	6	6	6	6	4	1	1	1	1	1	3	3	3	4	3	1	6	4	1	4	4	3	3	1
31	1	1	1	1	1	1	1	1	1	1	3	3	3	4	1	1	1	1	1	1	1	1	1	1	3	3	4	6	3	4
32	1	1	1	4	7	7	7	6	6	6	7	6	6	6	7	6	6	7	7	7	6	6	7	7	4	4	4	4	4	3
33	1	1	2	4	4	4	3	3	4	6	6	6	6	6	6	4	6	6	6	6	7	4	7	6	7	7	7	7	7	7
34	1	1	2	7	7	7	7	7	7	7	7	4	4	3	4	1	6	6	7	6	6	7	6	6	7	7	7	7	4	4
35	1	1	2	7	4	3	6	6	4	4	6	3	3	1	3	3	4	4	6	3	4	4	3	3	1	3	3	3	1	3
36	1	1	2	3	3	7	6	6	3	4	4	4	6	7	4	3	6	4	7	4	6	6	6	3	7	7	7	7	6	6
37	1	1	2	3	4	3	3	6	4	4	4	4	4	4	7	4	7	7	7	6	7	7	7	6	6	4	4	4	6	6
38	1	1	2	6	7	6	7	6	4	4	3	1	6	7	1	3	7	6	4	6	1	4	4	6	4	3	4	3	6	6
39	1	1	2	7	7	6	7	7	6	7	4	7	7	7	7	7	7	7	7	6	7	7	7	7	7	7	7	7	7	7
40	1	1	2	6	6	4	6	7	7	6	6	7	6	6	4	6	6	7	6	6	7	6	7	7	4	4	1	4	4	4
41	1	1	2	1	1	1	1	1	3	1	3	3	3	6	3	3	6	4	7	6	6	6	6	6	4	4	3	6	3	3
42	1	2	2	6	4	6	6	6	6	6	6	6	3	6	3	3	6	6	6	6	6	4	7	6	4	6	7	6	7	7
43	1	2	2	3	1	3	3	3	3	3	3	4	3	3	1	4	6	7	4	4	4	4	4	6	4	1	3	4	3	3
44	1	2	2	3	4	4	3	3	3	4	3	3	6	6	4	4	4	6	4	7	6	4	6	6	4	3	4	4	4	4
45	2	2	2	4	3	4	3	4	6	6	4	3	4	4	4	3	7	6	6	7	7	6	7	7	7	7	4	4	4	6
46	2	2	2	7	6	6	7	7	6	6	6	6	7	7	6	6	4	7	4	7	6	6	6	6	7	7	7	7	7	7
47	2	2	2	7	7	7	7	7	7	7	7	6	7	7	6	7	7	6	4	3	3	4	6	6	4	6	3	3	7	6
48	2	2	2	7	6	7	6	6	7	6	3	6	7	6	3	4	3	6	4	6	3	4	4	6	6	7	6	4	4	4
49	2	2	3	6	6	7	7	7	7	7	7	3	3	1	4	6	3	1	4	1	1	3	3	4	4	3	3	3	4	4
50	2	2	3	6	7	6	6	6	6	6	6	6	7	6	6	6	6	6	3	6	6	7	4	6	7	7	7	7	7	7
51	2	2	3	7	7	7	6	7	7	7	6	4	6	4	6	4	7	4	6	4	7	7	6	7	4	6	6	3	3	4
52	2	3	3	3	4	4	1	1	3	3	1	6	6	4	3	6	3	4	3	4	4	4	6	3	3	3	3	3	3	3
53	2	3	3	6	6	7	7	7	7	7	7	6	4	7	7	7	6	7	6	7	6	7	6	7	7	7	4	6	4	4
54	2	3	3	3	1	6	3	4	3	6	4	4	6	6	4	6	6	4	6	4	7	6	4	6	4	6	7	3	4	4
55	2	3	3	4	6	4	3	3	3	6	3	3	6	1	3	1	4	6	3	4	6	1	7	3	1	3	6	3	6	6
56	2	3	3	6	1	3	1	3	1	3	3	4	6	1	3	4	4	6	6	4	4	4	3	3	1	3	1	3	1	1
57	2	3	3	6	6	3	4	6	6	6	4	3	7	4	6	4	3	6	4	3	7	6	7	6	3	6	7	1	4	7
58	2	3	4	7	7	6	4	7	7	6	6	1	3	4	3	3	4	4	4	4	3	4	3	3	7	7	4	7	7	6
59	2	4	4	6	6	6	7	6	3	6	4	6	4	4	7	6	4	3	3	3	4	4	4	4	4	7	6	7	7	7
60	2	4	4	3	3	3	6	3	4	3	7	4	4	4	3	3	6	3	3	3	6	4	4	4	6	4	3	4	4	6
61	2	4	4	3	1	3	4	4	3	3	3	1	1	1	1	3	4	4	4	3	3	4	6	4	1	1	4	1	4	1
62	2	4	4	3	4	6	4	3	1	4	4	7	7	7	6	7	3	4	4	4	4	3	3	4	4	4	4	6	6	4
63	1	1	2	7	7	7	4	3	4	7	6	4	4	4	6	4	3	7	4	4	4	6	4	6	6	3	4	3	6	4
64	1	2	2	6	6	6	4	4	6	4	4	3	7	4	6	4	6	3	7	7	7	7	7	4	7	6	7	7	7	7
65	1	2	2	1	1	3	3	1	4	3	4	4	6	6	6	3	4	6	4	4	3	6	6	6	4	1	3	3	4	3
66	1	2	2	4	7	4	7	6	4	4	4	1	3	3	1	3	3	4	1	4	3	3	1	3	7	7	6	6	6	7
67	1	2	2	3	6	4	4	6	6	4	7	4	3	3	1	4	3	3	1	1	3	3	4	1	1	1	1	1	1	1
68	1	2	2	6	7	6	7	4	6	4	6	4	4	3	6	4	4	4	4	3	6	3	4	6	6	3	4	3	4	4
69	2	2	2	3	3	4	1	6	6	1	3	1	3	1	1	4	3	4	4	4	4	4	4	1	1	3	1	3	3	1
70	2	2	2	6	6	6	4	4	4	7	4	4	6	6	6	6	6	7	6	4	6	3	6	7	3	3	4	6	6	1
71	2	2	3	6	7	3	6	6	6	4	7	4	6	7	4	6	6	4	7	6	4	4	6	4	4	7	4	4	4	6
72	2	3	3	3	1	3	4	3	1	1	1	6	4	4	7	7	6	4	3	3	3	4	7	4	1	3	3	4	3	3
73	2	3	3	3	1	1	4	1	3	1	1	3	3	3	4	4	6	4	3	3	4	4	3	4	3	4	1	3	1	1
74	2	4	4	7	7	6	4	7	7	3	7	4	6	4	4	6	6	6	6	6	3	3	6	6	6	4	7	6	6	7
75	1	1	1	3	4	6	7	4	6	7	4	7	6	7	6	6	6	4	6	7	4	6	4	6	7	6	7	7	7	4
76	1	1	1	6	1	3	4	4	6	3	4	3	3	4	6	3	1	1	1	1	3	1	1	1	1	1	1	1	3	1
77	1	1	1	7	6	7	7	7	7	7	7	4	6	6	4	4	1	3	3	1	1	3	3	1	6	7	4	3	6	6
78	1	1	2	1	3	3	1	3	1	4	3	4	3	6	6	3	3	4	3	4	6	4	6	4	6	6	3	6	3	4
79	1	1	2	3	3	3	1	3	1	1	1	4	7	4	6	6	4	4	4	3	4	6	4	4	1	1	1	1	1	1
80	1	1	2	4	4	4	4	1	4	3	4	6	3	4	6	4	3	3	1	3	3	1	3	3	6	6	4	6	6	6
81	1	1	2	4	6	7	6	3	4	6	4	4	6	6	6	4	4	4	4	4	4	6	4	4	3	1	1	3	1	3
82	1	1	2	7	7	7	6	7	7	7	7	6	6	4	7	6	4	6	4	4	4	1	6	3	6	4	6	3	4	6
83	1	1	2	6	6	4	4	6	6	6	6	7	7	7	7	7	3	3	4	3	3	3	1	4	6	6	4	4	6	6
84	1	1	2	4	3	1	3	3	4	3	3	1	4	4	4	3	7	6	4	4	3	4	4	3	4	4	3	3	3	4
85	1	1	2	6	6	4	4	4	6	4	4	4	3	3	3	3	6	6	4	4	6	3	4	6	3	4	6	6	6	6
86	1	2	2	4	6	4	4	6	4	1	3	3	3	6	7	6	6	6	4	6	4	4	6	7	6	6	4	4	3	6
87	1	2	2	6	6	6	4	4	4	6	6	1	1	1	1	1	1	3	3	4	3	4	1	6	1	1	1	1	1	1
88	1	2	2	3	3	3	3	3	6	6	4	1	3	1	1	3	4	4	3	6	3	3	3	4	1	1	1	1	1	3
89	1	2	2	4	6	1	6	6	7	4	3	7	4	7	1	1	7	6	6	6	6	7	3	1	4	1	6	4	4	6
90	1	2	2	6	4	3	3	4	3	1	4	3	3	6	1	4	7	6	4	6	1	6	4	6	4	1	4	3	1	1
91	1	2	2	6	6	3	6	6	4	6	4	6	6	7	3	3	6	6	6	7	6	4	6	1	3	7	4	4	6	7
92	1	2	2	4	6	4	4	3	6	6	4	7	6	7	6	6	6	6	6	7	6	7	7	7	7	7	7	7	7	7
93	2	2	2	4	3	6	1	3	4	4	4	4	4	6	6	6	3	4	3	4	4	3	4	3	4	4	3	3	6	1
94	2	2	2	6	4	6	4	6	6	7	7	6	6	6	4	4	7	7	6	7	7	7	7	6	7	7	7	7	7	7
95	2	2	2	7	3	4	6	7	7	6	7	7	7	7	7	6	7	7	6	7	7	7	6	7	3	3	4	4	4	6
96	2	2	2	6	4	1	4	6	4	3	4	4	3	3	4	1	1	3	4	3	6	4	3	3	3	3	3	1	1	1
97	2	2	2	6	6	7	7	4	4	1	4	3	7	3	1	3	6	6	3	7	3	6	4	1	4	7	7	7	3	3
98	2	2	3	6	6	1	6	6	7	7	3	4	4	4	4	4	3	6	3	6	6	7	6	3	3	7	7	3	6	6
99	2	2	3	4	1	3	3	1	1	1	1	4	1	1	3	1	3	1	3	3	1	3	3	1	6	7	6	6	6	7
100	2	2	3	1	1	1	1	4	3	1	3	7	7	7	6	6	3	6	6	4	4	4	4	3	6	7	6	6	6	7
101	2	2	3	7	7	7	7	6	7	7	7	3	6	6	3	4	6	4	7	4	6	7	7	6	7	7	7	6	7	7
102	2	2	3	1	3	1	3	1	1	1	3	6	6	6	6	6	3	3	1	4	4	3	1	1	1	3	3	4	3	3
103	2	3	3	1	1	3	1	1	1	1	1	4	4	4	4	4	3	1	3	4	1	3	3	1	4	4	3	3	4	3
104	2	3	3	3	3	3	1	3	1	4	4	3	6	4	6	4	1	3	3	3	4	4	1	3	6	6	3	6	4	3
105	2	3	3	4	6	6	3	7	7	7	6	3	4	4	7	6	4	3	4	6	4	4	7	6	6	4	4	6	4	3
106	2	3	3	1	7	4	6	4	4	3	4	3	4	3	4	3	6	6	7	7	6	6	6	3	3	3	6	1	4	4
107	2	3	3	6	3	1	4	4	6	3	6	6	4	7	4	6	3	6	3	4	4	3	1	3	3	4	3	3	1	3
108	2	3	3	6	6	1	4	7	3	7	4	7	7	4	6	6	4	4	4	6	6	6	4	3	1	7	7	1	4	6
109	2	3	3	4	6	4	6	4	7	6	4	3	6	3	3	3	7	6	4	6	1	4	1	1	3	3	4	1	6	3
110	2	3	3	4	3	4	4	6	6	7	4	3	3	3	4	3	6	6	6	6	6	6	6	6	3	4	3	4	4	4
111	2	4	4	4	6	6	7	6	6	4	4	4	4	4	7	4	6	6	4	6	7	7	7	7	7	7	7	7	7	7
112	2	4	4	6	7	6	6	6	7	6	7	3	4	3	4	4	6	6	6	3	6	7	6	4	4	6	4	4	3	3
113	2	4	4	6	7	4	7	4	6	6	7	6	4	6	4	3	6	4	3	4	3	4	7	4	6	7	6	7	4	7
114	2	4	4	6	7	7	7	6	7	7	6	3	4	3	4	6	6	6	4	4	3	4	4	6	4	4	3	4	4	3
115	2	4	4	4	6	7	4	6	3	6	6	4	4	3	4	4	7	4	6	3	6	6	4	4	3	4	3	4	6	4
116	2	4	4	4	4	4	7	6	6	4	7	3	4	3	3	4	3	3	3	1	4	3	3	1	7	7	7	7	7	7
117	1	1	1	7	6	6	7	4	7	6	7	6	6	6	4	7	3	3	1	3	3	3	3	1	1	1	4	4	3	3
118	1	1	1	3	4	3	3	1	1	4	6	4	1	4	3	3	4	3	6	6	6	4	4	4	3	1	3	3	3	4
119	1	1	1	3	6	4	6	4	3	7	6	3	3	3	3	3	6	1	6	3	3	1	3	4	1	1	1	3	1	1
120	1	1	1	7	6	6	6	4	7	4	7	7	6	7	7	7	7	7	7	7	7	7	7	7	3	3	4	6	6	4
121	1	1	1	4	3	3	3	3	1	3	3	4	6	4	6	6	4	6	4	6	6	4	4	6	4	6	4	6	3	3
122	1	1	1	4	3	3	4	6	4	4	3	6	7	7	7	7	4	6	6	6	6	4	1	7	7	7	7	4	7	7
123	1	1	1	4	3	6	6	6	3	3	4	3	3	1	1	3	6	3	6	3	3	3	6	4	3	4	6	1	3	3
124	1	1	1	3	6	4	4	3	4	3	3	6	3	3	4	4	4	3	1	4	4	4	3	4	6	6	3	6	3	4
125	1	1	2	6	6	4	3	6	6	6	4	6	6	6	6	7	6	6	7	7	6	7	7	7	1	1	1	1	1	1
126	1	1	2	6	7	6	7	6	7	6	7	7	6	6	3	4	6	7	7	7	7	7	6	7	7	6	7	7	7	6
127	1	1	2	6	7	7	6	4	3	6	6	7	7	7	7	7	7	7	6	6	6	7	7	7	4	6	7	7	4	6
128	1	1	2	4	4	3	1	3	3	3	6	4	6	4	3	4	6	6	6	4	6	7	6	4	1	4	3	3	6	3
129	1	1	2	3	1	1	3	1	3	3	3	3	4	3	3	1	1	6	4	4	1	4	4	4	1	3	1	1	3	1
130	1	1	2	3	6	3	4	4	4	3	3	3	3	4	3	4	4	4	1	1	4	4	6	4	4	3	3	7	3	6
131	1	1	2	6	6	6	4	4	6	6	7	6	7	7	4	7	7	6	7	7	6	6	6	7	7	7	7	7	7	7
132	1	1	2	6	6	3	6	7	6	4	4	7	6	6	1	1	7	6	7	6	6	7	4	3	7	4	6	6	4	6
133	1	1	2	4	1	3	3	6	3	3	4	1	3	1	6	4	4	4	3	4	3	1	6	3	3	3	3	4	1	4
134	1	1	2	6	6	1	6	6	6	6	6	6	6	7	3	1	4	6	6	7	6	6	4	1	4	6	3	7	4	6
135	1	1	2	4	3	4	6	3	3	4	4	1	1	1	1	1	1	1	4	3	1	1	3	3	1	1	1	3	3	1
136	1	1	2	4	3	3	3	6	4	6	4	4	3	4	6	3	3	4	6	4	4	3	3	4	3	4	3	3	6	6
137	1	1	2	7	6	4	4	7	6	6	3	4	4	3	1	4	4	4	3	4	4	4	4	6	6	6	4	7	6	3
138	1	1	2	6	6	6	7	4	4	6	6	7	7	7	7	6	6	4	6	6	6	6	6	6	7	7	6	6	4	7
139	1	2	2	7	6	6	7	7	6	6	7	6	7	7	6	6	7	6	7	4	4	6	6	6	1	1	1	3	1	3
140	1	2	2	6	7	7	7	4	4	6	6	6	6	4	1	1	7	6	1	7	4	6	3	3	1	3	7	6	4	6
141	1	2	2	1	4	1	1	3	1	3	3	4	4	4	6	4	7	6	7	7	4	7	6	7	3	1	3	3	1	1
142	1	2	2	6	6	3	6	6	3	7	3	1	7	4	4	6	4	6	6	3	6	6	4	3	1	7	6	3	6	6
143	1	2	2	6	6	3	4	6	4	6	6	4	7	6	7	6	6	4	6	4	6	7	3	6	4	6	7	1	6	6
144	1	2	2	3	1	1	1	3	3	3	3	6	6	7	6	7	1	1	1	3	1	1	1	1	6	3	3	4	1	4
145	1	2	2	6	6	6	3	4	4	4	4	4	4	6	4	6	6	4	4	6	4	4	6	4	6	7	6	7	4	4
146	1	2	2	4	6	6	6	4	6	4	4	6	4	6	6	6	4	4	4	6	6	6	4	4	1	1	3	4	3	3
147	1	2	2	4	7	6	1	6	6	4	4	4	6	6	6	7	7	6	6	6	7	7	6	3	1	1	3	1	3	1
148	1	2	2	4	3	1	1	1	1	1	1	4	4	3	1	6	4	3	1	4	4	3	4	3	1	1	1	3	1	1
149	1	2	2	4	6	6	6	4	6	6	7	3	3	4	6	3	7	6	7	7	7	7	7	6	4	3	1	3	4	6
150	1	2	2	3	3	3	1	3	1	3	3	1	1	3	1	3	3	1	1	1	1	3	3	3	3	1	4	3	3	3
151	1	2	2	3	6	6	7	6	3	4	4	4	6	7	4	4	4	3	4	6	3	4	4	6	3	4	4	1	3	3
152	1	2	2	7	7	6	6	7	7	7	7	6	6	6	7	6	6	7	7	6	7	7	7	7	6	6	6	4	6	4
153	1	2	2	3	1	1	3	1	3	1	1	4	7	3	6	6	4	6	6	7	6	4	6	4	3	6	3	4	4	4
154	1	2	2	4	3	4	3	3	1	6	4	6	6	4	6	3	6	4	6	1	4	3	3	4	4	4	3	6	4	6
155	1	2	2	6	6	6	4	4	6	4	6	7	7	7	7	6	6	7	6	6	6	6	6	6	6	6	6	7	6	6
156	1	2	2	1	3	6	1	3	1	1	4	7	6	4	6	4	4	4	4	4	4	3	6	4	6	6	6	4	7	6
157	2	2	2	3	3	1	1	1	4	3	3	1	3	1	1	3	7	7	7	7	3	1	6	6	6	1	3	3	3	3
158	2	2	2	6	6	7	6	4	6	7	4	7	6	6	7	4	4	6	4	4	6	6	4	6	3	6	4	1	4	4
159	2	2	2	4	4	4	4	4	3	3	6	4	4	4	3	6	4	4	6	3	4	7	3	6	3	4	3	6	3	4
160	2	2	2	7	7	7	7	7	6	6	6	3	1	3	3	3	6	6	6	3	6	3	6	3	4	7	4	1	4	4
161	2	2	2	4	1	3	4	1	3	3	1	1	1	1	4	4	3	4	3	6	3	4	4	3	4	4	4	4	4	3
162	2	2	3	6	7	6	7	4	7	6	6	4	6	4	7	6	3	4	4	3	3	1	4	4	4	7	4	6	4	1
163	2	2	3	6	6	4	6	7	4	6	6	4	6	4	3	4	6	4	3	4	4	3	4	4	4	4	6	3	4	4
164	2	3	3	3	1	4	1	4	1	1	3	4	3	4	4	4	3	3	1	1	3	4	1	4	3	4	6	1	4	6
165	2	3	3	6	7	7	7	3	4	6	3	1	6	3	1	1	7	6	3	7	3	4	3	4	6	3	7	6	6	7
166	2	3	3	4	4	3	7	4	3	3	4	4	3	4	3	3	6	4	3	1	3	6	4	3	4	4	6	1	4	3
167	2	3	3	4	4	6	1	3	4	3	3	4	1	3	1	1	3	6	6	7	7	4	6	6	4	3	3	3	4	4
168	2	3	3	1	1	1	4	1	3	4	3	1	6	3	3	4	7	6	7	7	7	7	6	7	4	4	3	4	4	4
169	2	3	3	3	4	6	4	1	3	1	1	6	4	4	6	6	3	3	1	1	3	1	1	3	1	3	6	1	4	3
170	2	3	3	6	6	6	4	4	3	3	4	6	6	6	6	4	4	3	3	4	4	3	3	3	6	3	4	4	1	1
171	2	3	3	3	7	4	4	4	7	7	4	3	4	3	6	6	3	3	3	6	3	6	4	4	6	6	4	4	6	6
172	2	3	3	7	6	6	6	7	6	6	7	4	3	4	4	6	6	6	7	6	7	7	7	6	3	6	6	7	4	7
173	2	3	3	3	3	4	1	1	4	3	3	3	4	6	1	3	4	4	6	7	6	6	4	7	7	7	7	7	7	7
174	2	3	3	7	4	7	6	6	7	7	6	3	3	1	3	4	6	4	4	4	6	4	4	4	7	7	7	6	6	6
175	2	3	3	3	4	1	4	3	1	1	4	7	7	7	6	7	4	7	4	3	6	7	4	6	3	1	1	1	4	3
176	2	3	3	7	4	6	4	6	7	3	3	4	3	4	6	4	4	4	6	6	7	6	4	7	6	6	3	6	3	4
177	2	3	3	4	4	1	3	1	3	3	3	4	1	4	3	3	6	4	3	6	4	3	6	4	4	3	3	1	4	3
178	2	3	3	4	3	4	3	3	3	6	3	4	3	4	3	3	3	4	3	4	4	6	6	7	3	4	4	4	6	4
179	2	3	4	3	3	3	3	4	6	4	3	7	4	6	6	6	7	7	6	7	7	7	7	7	1	4	6	4	3	4
180	2	4	4	6	6	4	3	4	3	7	4	7	4	4	4	6	6	6	6	6	4	7	4	3	7	6	7	7	7	7
181	2	4	4	6	6	6	7	7	7	6	6	6	3	7	6	6	7	7	7	6	6	7	6	7	1	3	4	4	4	4
182	2	4	4	6	6	3	3	3	7	6	4	7	7	3	4	3	7	6	6	6	6	6	4	3	6	4	6	6	6	7
183	2	4	4	3	3	4	3	4	3	1	4	3	4	3	1	1	1	3	3	1	1	1	3	3	4	3	3	4	4	1
184	1	1	1	3	6	3	6	3	6	7	4	1	6	3	1	3	7	6	6	6	1	3	6	4	1	4	7	3	6	6
185	1	1	1	1	3	1	3	3	1	3	1	7	6	4	7	6	6	3	4	6	3	6	6	6	3	6	4	1	4	6
186	1	1	2	4	3	4	4	4	4	3	4	7	7	7	6	6	3	6	4	4	6	4	4	6	3	4	4	3	4	4
187	1	1	2	6	6	4	6	4	3	3	6	4	4	4	1	3	3	4	3	3	4	3	1	1	3	1	6	1	1	4
188	1	1	2	3	1	3	1	3	4	1	3	7	7	4	6	4	6	3	1	3	4	4	4	4	1	1	3	4	3	3
189	1	2	2	4	6	1	6	4	7	6	3	6	6	6	3	3	7	6	4	7	7	6	4	4	6	4	4	6	6	7
190	1	2	2	3	3	3	1	1	4	3	1	3	6	6	6	4	6	6	4	6	6	6	6	4	3	7	4	4	3	4
191	1	2	2	4	6	4	7	7	6	4	4	4	7	4	6	3	4	6	3	6	7	7	4	6	3	4	6	1	4	6
192	1	2	2	4	4	3	3	1	6	4	6	7	6	6	7	7	7	7	7	6	7	7	6	7	6	4	7	6	7	4
193	1	2	2	4	6	7	7	4	6	3	4	1	6	1	1	1	7	6	6	7	6	4	1	1	6	4	6	4	3	4
194	2	2	2	7	7	7	7	7	7	6	6	4	4	3	6	3	3	4	4	4	6	7	3	4	1	3	1	3	1	1
195	2	2	2	6	6	6	6	7	7	7	6	4	4	4	4	3	6	7	7	7	6	6	6	7	4	6	3	7	6	4
196	2	2	2	6	7	4	4	6	6	6	6	6	6	7	3	7	6	4	6	4	7	6	6	6	6	6	3	1	3	7
197	2	2	2	6	6	4	4	4	3	3	6	6	7	7	7	7	6	6	6	3	3	7	6	3	3	6	4	4	4	3
198	2	2	3	1	3	3	4	3	4	4	6	4	1	4	6	6	6	4	1	4	4	4	4	4	4	1	4	6	3	3
199	2	3	3	4	4	6	6	6	3	4	4	7	7	7	7	7	3	1	6	1	4	4	4	3	6	4	6	4	4	6
200	2	3	3	4	6	6	6	1	3	6	6	7	6	6	6	6	3	4	4	3	4	3	4	4	4	6	6	4	6	6
201	2	3	3	6	7	7	6	6	4	7	6	7	6	7	6	7	3	3	3	3	1	1	1	1	4	6	4	6	4	4
202	2	3	3	3	6	1	6	6	6	7	7	7	4	6	7	7	4	3	4	6	6	4	4	6	4	6	4	4	6	4
203	2	3	3	7	6	6	6	7	6	7	7	3	4	3	4	4	6	4	7	6	4	6	7	6	4	6	3	4	4	6
204	2	3	3	6	4	3	4	4	3	6	4	7	6	4	7	7	4	6	6	4	4	6	6	6	6	7	7	6	4	6
205	2	3	4	3	4	4	6	4	4	3	6	7	7	6	4	6	3	4	3	4	4	3	6	4	6	4	3	3	4	4
206	2	4	4	4	3	4	4	4	1	3	4	4	6	6	6	6	7	7	6	6	6	6	6	6	6	6	7	7	6	6
207	2	4	4	6	4	6	6	6	4	6	6	1	1	1	1	1	4	4	6	6	6	6	4	7	6	6	6	6	3	6
208	2	4	4	1	3	1	3	4	1	3	3	4	6	6	6	3	4	4	4	6	4	3	3	1	3	4	6	4	1	4
209	1	2	2	4	6	4	4	4	7	6	6	4	6	7	7	6	6	7	7	7	6	7	7	6	3	6	6	7	7	6
210	2	2	2	6	1	6	6	1	6	4	1	4	6	3	6	3	7	4	7	7	6	6	4	6	4	1	3	1	1	1
211	2	3	3	3	4	6	6	4	4	6	6	7	7	6	6	6	3	6	4	6	6	6	6	4	6	6	4	4	4	7
212	2	3	4	6	4	6	6	4	6	6	4	6	7	4	6	6	6	6	4	6	4	6	4	4	6	6	4	4	4	4
213	2	4	4	3	6	7	7	4	6	3	4	4	3	4	3	4	6	7	4	6	7	6	6	4	4	7	6	6	7	6
214	2	4	4	4	6	3	3	7	6	4	6	7	7	6	7	7	6	6	7	4	6	4	6	6	7	7	7	7	7	7
215	1	1	1	3	1	3	3	3	4	3	1	4	3	4	4	4	4	4	4	3	6	3	4	6	1	3	3	3	3	3
216	1	1	2	3	1	3	3	6	4	4	6	1	1	4	1	1	1	1	1	3	3	1	1	1	3	3	4	3	4	3
217	1	1	2	4	6	7	4	6	7	6	7	7	3	4	4	4	7	7	7	6	7	6	6	4	3	4	3	4	6	6
218	1	1	2	4	4	6	6	6	6	4	4	4	1	4	3	1	6	3	3	4	4	6	4	4	6	6	6	6	6	7
219	1	1	2	6	6	6	4	3	6	4	4	1	3	4	3	4	3	3	3	4	3	4	3	4	4	7	4	6	4	4
220	1	1	2	4	6	3	6	3	4	3	3	1	6	1	1	1	7	6	3	7	4	1	7	4	3	3	6	6	4	7
221	1	2	2	3	3	4	4	3	6	4	6	7	7	6	7	7	3	3	3	3	3	3	3	4	1	4	1	3	3	3
222	1	2	2	4	3	4	4	6	6	4	6	3	3	3	4	3	1	3	3	1	1	1	3	3	1	3	3	3	3	1
223	1	2	2	7	7	4	7	6	7	6	7	4	6	4	6	4	3	3	4	4	3	3	3	3	4	3	4	4	4	4
224	2	2	2	4	4	6	4	6	6	4	6	6	4	4	4	7	6	3	4	6	4	1	3	4	4	6	6	4	6	4
225	2	2	2	1	1	3	3	3	1	1	1	1	4	3	4	3	3	1	1	1	1	1	4	1	3	6	3	4	3	4
226	2	2	3	6	3	6	6	6	6	6	4	7	6	6	4	6	7	3	6	4	3	4	6	3	7	7	7	7	7	7
227	2	2	3	1	3	3	1	1	3	1	1	6	6	4	6	3	3	3	4	4	3	6	4	4	3	1	4	3	6	3
228	2	2	3	6	4	4	1	1	3	4	4	6	4	6	4	3	7	6	6	7	6	6	6	6	7	7	7	7	7	7
229	2	3	3	4	6	6	7	4	6	6	4	7	6	6	7	7	7	7	7	7	7	7	7	7	7	7	7	7	7	7
230	2	3	3	4	1	3	1	1	3	3	3	6	4	4	6	6	4	3	3	1	6	4	4	4	7	7	3	6	6	7
231	2	4	4	7	6	6	4	6	6	7	6	4	6	4	6	6	4	4	6	1	4	4	1	3	4	6	7	7	6	6
232	2	4	4	7	7	3	6	7	6	4	4	4	4	3	6	3	7	4	4	4	6	4	4	7	6	4	7	3	7	4
233	2	4	4	7	4	4	7	6	7	7	7	4	6	6	6	4	3	3	1	3	4	1	3	1	3	1	3	3	3	1
234	1	1	1	1	1	3	3	4	1	1	3	3	6	6	4	3	3	1	3	1	1	1	3	3	1	1	3	1	1	1
235	1	1	1	4	3	1	4	4	3	3	4	4	3	4	4	3	4	6	4	4	7	4	4	6	7	7	7	6	7	7
236	1	1	1	6	6	6	6	6	6	4	6	4	3	6	4	4	7	7	6	7	7	6	6	6	6	7	4	4	6	6
237	1	1	1	7	4	7	7	7	6	4	6	6	7	6	4	7	4	4	6	7	4	3	6	6	4	4	4	4	3	3
238	1	1	1	7	7	7	7	7	7	7	7	1	1	1	3	3	7	4	6	6	3	6	4	6	6	7	6	7	7	6
239	1	1	2	6	6	6	4	3	3	6	6	1	6	3	6	3	7	7	3	7	6	6	3	4	4	4	6	1	6	3
240	1	1	2	7	7	7	7	6	6	6	6	6	4	4	6	3	7	6	7	6	4	6	6	6	6	6	4	7	7	7
241	1	2	2	3	3	4	3	3	6	4	3	4	7	6	4	6	4	6	6	6	6	4	4	6	7	6	7	6	7	7
242	1	2	2	6	6	6	6	4	4	6	4	6	6	7	6	7	6	7	7	7	7	7	7	7	6	6	6	6	6	4
243	1	2	2	3	3	1	1	4	3	3	1	6	6	7	7	6	7	6	4	6	6	4	3	7	1	1	3	4	3	4
244	1	2	2	3	1	1	3	3	1	1	3	4	3	6	6	4	3	4	3	3	1	3	3	1	3	4	3	1	4	4
245	1	2	2	4	1	3	1	3	4	1	3	3	3	3	7	6	1	3	4	1	1	1	1	1	6	3	3	4	3	3
246	1	2	2	6	4	4	4	3	6	4	6	4	3	3	3	4	3	7	6	6	6	3	6	4	4	3	6	4	3	3
247	1	2	2	4	4	7	3	4	7	3	4	7	7	7	7	7	6	6	7	7	7	7	7	7	7	7	7	7	7	7
248	1	2	2	4	4	3	3	3	3	6	3	6	4	4	4	1	1	3	4	6	4	6	1	4	1	1	1	1	1	1
249	2	2	2	7	6	7	7	7	6	7	7	6	6	6	6	6	7	6	6	7	7	6	6	7	3	4	3	4	3	4
250	2	2	2	6	6	6	6	6	4	6	6	4	3	4	4	3	6	6	4	6	4	7	7	6	4	6	4	6	4	4
251	2	2	2	1	4	1	1	3	1	1	1	3	6	3	6	4	6	4	4	3	3	3	3	4	1	4	1	3	4	1
252	2	2	2	7	6	6	7	7	7	7	7	7	7	7	7	7	6	4	4	7	4	6	6	7	4	1	3	1	1	3
253	2	2	3	6	7	7	4	6	7	4	6	6	7	7	6	6	4	1	3	6	6	6	3	4	3	4	3	4	1	3
254	2	3	3	6	6	4	6	6	4	4	6	4	3	3	3	7	3	3	4	3	4	4	4	4	6	6	6	6	7	7
255	2	3	3	1	1	3	3	3	1	3	1	6	4	3	3	1	3	3	4	4	1	3	4	3	7	6	7	6	7	7
256	2	3	3	6	7	6	6	4	6	6	7	4	6	6	4	3	4	6	4	4	6	4	6	4	6	7	4	4	6	6
257	2	3	3	3	6	3	6	7	6	4	4	4	6	6	7	6	7	6	6	7	7	4	6	6	6	4	4	6	6	7
258	2	3	3	4	6	6	6	4	6	6	4	7	6	6	7	7	6	4	6	6	6	4	4	6	7	7	7	7	7	7
259	2	3	3	4	4	3	7	3	6	4	4	3	3	4	4	4	4	1	3	4	4	6	3	1	6	4	4	3	4	4
260	2	3	3	4	1	1	1	4	4	3	3	3	4	1	1	1	4	1	1	1	1	1	3	3	1	1	1	1	1	1
261	2	3	3	4	6	6	4	4	6	4	3	4	3	4	6	4	4	3	4	4	4	3	3	3	6	7	6	7	7	6
262	2	4	4	6	4	3	4	6	4	4	4	6	6	6	6	6	4	3	6	3	4	6	6	4	4	6	6	3	7	4
263	2	4	4	3	3	4	6	6	6	4	6	3	6	3	4	4	3	1	3	4	4	3	3	3	1	3	1	3	1	1
264	2	4	4	4	6	3	6	4	3	4	3	1	3	1	1	3	4	3	3	3	4	3	4	3	1	1	1	1	1	1
265	2	4	4	3	4	4	6	3	3	4	3	3	3	6	3	3	6	6	6	4	3	4	6	4	1	3	1	3	3	3
266	2	4	4	4	6	3	6	4	4	4	4	6	7	4	7	7	6	3	6	3	3	3	4	1	1	6	3	1	7	3
267	2	4	4	4	3	6	4	3	4	6	3	3	3	3	3	1	3	3	3	1	1	3	1	3	1	1	1	1	1	1
268	2	4	4	7	6	6	4	4	6	6	6	4	4	1	1	1	1	6	4	3	3	3	1	3	3	1	1	4	3	3
269	2	4	4	7	7	6	6	4	7	6	7	3	3	3	4	3	4	4	6	4	4	3	4	6	4	6	3	3	3	6
270	1	1	1	4	3	3	4	1	4	4	4	1	1	1	3	1	4	4	3	3	6	4	4	3	4	4	3	3	4	1
271	1	1	2	6	3	3	6	6	6	4	3	4	7	6	7	6	4	6	4	4	6	7	4	6	3	6	7	1	1	6
272	1	1	2	3	4	7	3	6	7	4	4	6	4	3	3	3	3	4	4	4	4	6	3	6	6	6	6	7	6	6
273	1	1	2	7	7	6	6	4	4	6	4	6	4	3	4	4	3	4	4	7	6	6	6	6	4	4	3	3	6	3
274	1	1	2	4	3	4	1	3	4	4	6	3	3	1	1	4	4	4	4	7	6	4	6	3	3	4	6	3	6	6
275	2	2	2	4	3	6	6	6	7	6	7	6	3	6	6	6	6	4	3	4	4	4	4	7	4	4	6	6	4	4
276	2	2	2	4	3	4	3	3	3	4	4	7	4	4	4	4	3	1	4	4	3	4	4	1	4	4	6	4	3	4
277	2	2	2	6	7	7	7	7	7	7	6	7	7	7	7	7	7	7	7	7	7	7	7	7	7	7	7	7	7	7
278	2	2	2	1	1	4	1	1	4	1	3	3	4	6	3	1	4	6	4	4	4	7	4	4	4	6	4	6	4	4
279	2	2	2	3	4	4	6	4	4	4	6	6	4	6	6	4	4	4	4	4	7	4	4	6	7	6	6	7	6	6
280	2	2	3	7	7	7	7	6	6	7	7	4	4	4	6	6	4	7	7	6	6	7	7	6	7	6	7	7	7	6
281	2	3	3	6	6	6	7	6	6	7	4	3	6	6	3	3	3	4	3	4	6	6	4	4	6	3	4	6	3	4
282	2	3	3	4	6	4	3	6	3	7	1	3	6	7	1	1	6	6	3	7	6	4	4	3	4	4	4	3	7	7
283	2	3	3	6	6	4	6	6	6	6	7	6	7	6	6	6	4	7	6	4	7	7	6	6	3	6	6	3	4	3
284	2	3	3	4	4	6	4	3	3	4	4	1	4	4	3	4	6	4	3	6	4	4	4	4	4	6	4	3	3	6
285	2	3	3	6	1	3	3	3	3	3	3	6	4	6	6	4	4	3	6	3	4	6	3	6	3	4	6	6	6	6
286	2	3	3	7	6	6	7	7	7	6	4	6	6	6	4	4	6	6	7	7	6	7	7	7	6	7	6	4	4	4
287	2	3	4	4	6	7	6	7	6	6	7	4	4	4	4	7	4	7	6	4	6	6	6	6	4	3	6	4	4	3
288	2	4	4	7	4	4	7	6	6	4	6	4	6	6	6	6	4	3	3	3	7	3	4	3	6	7	7	7	7	6
289	2	4	4	4	6	7	4	4	7	6	6	4	4	1	3	3	6	4	7	6	6	6	6	6	4	3	6	3	4	4
290	2	4	4	3	1	1	4	1	1	3	3	4	6	7	6	6	1	1	1	3	1	1	4	1	4	4	1	4	4	7
291	2	4	4	4	4	4	3	4	4	4	6	4	7	4	6	6	7	7	7	6	7	6	6	7	7	7	7	7	7	7
292	2	4	4	4	6	6	3	3	4	6	6	7	3	6	7	7	3	6	6	6	4	6	3	3	3	4	4	3	3	3
293	2	4	4	1	3	3	3	3	1	4	3	6	6	6	6	4	3	4	4	3	3	3	4	4	1	1	1	1	1	1
294	1	1	2	6	6	7	7	6	3	3	3	3	7	3	1	3	6	6	1	7	3	6	1	4	3	3	7	7	7	4
295	1	2	2	4	4	1	3	4	4	3	4	3	1	1	3	6	4	4	4	3	3	6	6	4	3	1	1	3	3	1
296	1	2	2	6	4	4	6	7	6	6	4	3	1	6	1	1	6	4	7	6	6	6	3	4	1	3	3	1	1	1
297	2	2	2	7	7	7	7	6	6	7	6	6	7	6	7	7	4	4	6	6	3	7	6	6	4	6	6	6	6	6
298	2	2	2	3	1	3	1	3	4	3	1	3	3	4	1	3	4	4	1	1	1	1	1	4	1	3	1	1	1	3
299	2	3	3	7	7	6	4	4	6	7	4	4	7	7	6	4	3	3	4	6	4	6	4	4	7	7	7	6	7	7
300	2	3	3	6	6	3	3	4	4	3	4	6	7	4	4	4	4	7	4	4	4	7	4	3	4	3	4	3	4	3
301	2	3	3	7	4	7	6	3	6	6	4	1	1	3	1	3	6	6	6	4	4	3	7	4	6	4	6	6	6	7
302	1	1	2	7	6	3	6	7	6	7	7	3	1	3	3	4	6	4	4	7	6	4	4	4	3	7	6	4	6	4
303	1	1	2	4	3	4	3	3	3	3	4	6	3	4	4	4	4	6	3	4	4	3	4	4	4	4	7	7	4	3
304	1	2	2	4	7	7	4	6	6	4	4	4	4	6	6	6	6	6	6	6	3	6	6	6	4	1	3	1	3	3
305	1	2	2	4	1	3	4	1	4	3	4	6	7	7	4	6	4	6	3	6	4	3	6	4	4	3	3	3	3	3
306	1	2	2	4	6	4	6	4	6	4	6	4	4	3	4	4	3	3	1	3	3	1	3	3	3	1	1	3	3	1
307	2	2	2	6	6	7	6	7	7	6	4	6	6	6	7	6	3	4	3	3	3	3	4	3	4	3	6	4	4	4
308	2	2	2	6	4	4	6	4	6	7	4	3	3	4	4	1	7	6	6	7	3	7	4	7	4	4	4	4	4	3
309	2	3	3	6	6	4	3	6	4	4	3	6	6	4	6	6	4	6	7	6	6	7	6	6	4	4	6	6	6	7
310	2	3	3	6	6	4	4	4	1	4	6	4	3	3	4	6	4	6	3	4	6	6	3	6	4	3	3	6	3	4
311	2	3	3	3	6	6	6	6	4	6	6	7	7	7	6	7	4	6	6	6	6	4	6	7	3	4	3	3	4	3
312	2	3	4	4	6	4	7	6	6	6	7	6	6	4	3	3	4	4	6	6	3	6	4	3	4	6	4	6	7	6
313	2	4	4	4	6	4	7	4	6	7	3	3	7	4	1	3	6	6	4	6	4	4	4	3	4	6	4	4	1	3
314	1	1	1	4	4	6	7	6	4	4	6	3	3	6	4	4	6	6	6	6	6	4	4	4	3	4	6	6	4	4
315	1	1	1	6	6	6	4	6	6	6	6	6	4	4	3	6	3	1	3	3	3	1	1	3	4	1	6	3	4	3
316	1	1	1	7	7	7	7	7	7	7	7	4	7	6	7	6	7	7	7	7	7	7	7	7	7	7	7	7	7	7
317	1	1	2	4	3	4	6	6	4	3	4	4	4	3	4	1	3	1	4	4	6	3	3	1	4	3	3	3	3	3
318	1	1	2	3	4	3	4	6	4	4	3	1	3	1	3	6	4	4	3	4	6	6	4	6	6	4	4	6	3	7
319	1	1	2	1	4	1	4	3	3	6	1	1	3	3	3	3	3	4	3	1	4	3	3	3	1	1	1	1	1	1
320	1	1	2	4	6	4	4	4	4	6	6	4	6	3	3	3	6	3	4	4	1	3	6	6	7	6	6	6	4	6
321	1	1	2	1	3	3	3	3	1	3	4	3	4	3	3	1	3	4	4	4	1	4	3	6	4	4	4	4	3	4
322	1	1	2	6	6	6	7	7	7	4	7	6	4	4	6	6	6	6	6	6	6	7	4	3	4	3	3	4	6	3
323	1	2	2	1	3	3	1	3	4	1	3	7	7	6	7	6	4	4	1	3	4	1	6	4	3	3	1	4	4	1
324	1	2	2	7	7	7	7	7	7	7	7	6	4	4	6	6	7	7	7	7	6	6	6	6	7	7	6	7	7	6
325	1	2	2	6	6	4	6	4	3	6	6	6	6	6	6	6	4	4	3	3	3	4	4	4	6	3	3	3	3	1
326	1	2	2	6	6	4	7	6	6	7	7	1	6	4	4	6	6	7	3	4	7	7	7	7	3	6	4	3	3	4
327	1	2	2	4	6	7	7	4	6	6	6	4	3	4	6	4	3	6	3	6	3	6	6	4	7	7	7	7	7	7
328	1	2	2	7	6	6	6	7	7	6	7	6	6	6	4	6	4	6	6	7	6	7	4	6	7	7	7	7	7	7
329	2	2	2	4	4	7	6	6	6	4	4	1	3	1	3	3	4	3	6	6	6	4	3	3	4	6	1	1	3	6
330	2	2	2	6	6	6	7	4	7	6	6	4	4	6	3	4	3	4	3	3	6	4	6	4	4	4	4	4	4	4
331	2	2	2	7	3	3	7	6	6	6	4	7	7	6	6	7	7	6	6	6	6	4	7	6	3	4	3	3	4	4
332	2	2	3	6	4	4	4	6	4	6	4	3	4	1	6	4	3	3	1	3	3	1	1	3	6	6	4	7	7	7
333	2	3	3	4	4	3	4	4	4	4	4	4	7	7	4	7	7	4	6	7	7	4	7	6	4	7	4	3	4	6
334	2	3	3	7	6	7	7	7	7	6	7	6	7	6	3	6	3	4	3	1	4	1	4	3	7	7	6	6	7	7
335	2	3	3	7	6	4	6	4	4	6	6	7	7	7	6	4	6	4	4	3	4	4	3	3	7	4	7	7	7	7
336	2	3	4	6	6	6	6	7	7	7	6	4	4	3	6	4	3	6	3	3	4	3	3	3	6	4	7	6	7	7
337	2	4	4	6	4	4	4	3	3	4	4	3	1	4	7	6	6	6	3	3	4	3	3	4	1	3	3	4	3	4
338	1	1	2	7	7	7	7	6	7	7	7	3	7	7	6	7	6	6	7	7	7	7	7	7	7	7	7	7	6	7
339	1	1	2	3	6	3	3	6	6	7	3	7	4	6	1	1	6	6	6	6	7	7	1	1	7	1	4	3	6	6
340	1	1	2	4	4	6	7	6	6	6	7	3	1	6	4	3	4	3	6	4	4	4	4	4	1	1	3	1	1	1
341	1	1	2	7	7	7	6	6	7	7	7	4	4	3	4	1	3	3	3	4	4	4	3	4	6	7	7	7	6	6
342	1	2	2	4	4	4	4	4	3	4	4	3	3	6	3	1	6	6	6	6	7	3	4	7	7	7	6	6	7	4
343	1	2	2	6	6	3	4	6	3	7	3	1	6	4	3	1	7	6	3	4	6	3	7	3	1	3	6	1	4	6
344	1	2	2	3	3	4	4	6	4	6	4	3	1	1	1	3	6	4	6	4	7	7	6	6	4	6	3	6	4	4
345	1	2	2	4	3	3	4	4	4	4	3	6	4	6	6	6	6	4	4	7	7	6	7	4	4	6	6	6	6	6
346	1	2	2	6	4	4	7	6	6	3	4	4	4	6	6	6	6	4	6	4	7	6	4	7	3	4	6	1	1	3
347	1	2	2	3	3	6	7	4	3	7	4	3	3	3	4	3	3	4	6	3	4	6	1	3	6	6	6	4	4	3
348	1	2	2	4	7	6	7	7	7	6	6	4	6	4	4	4	6	4	7	6	6	6	4	6	7	7	6	4	4	7
349	1	2	2	7	4	6	6	3	6	4	6	7	7	6	7	6	7	7	7	7	7	7	7	7	7	7	7	7	6	7
350	1	2	2	3	7	4	4	4	4	6	4	4	4	6	6	4	1	3	4	3	3	6	1	4	6	1	4	4	4	6
351	2	2	2	3	1	4	3	3	4	3	3	6	7	7	7	6	4	7	4	6	7	7	6	7	1	1	1	1	1	1
352	2	2	2	7	6	7	6	7	7	7	7	4	6	4	4	6	7	7	7	6	7	7	7	7	7	7	7	7	7	6
353	2	2	2	6	6	6	6	6	6	6	4	4	6	4	4	1	7	6	3	7	4	4	4	1	4	4	6	3	4	4
354	2	2	3	6	4	4	4	6	4	4	6	3	4	7	3	4	1	1	3	3	3	1	4	3	1	1	1	1	1	1
355	2	2	3	3	3	3	3	4	3	1	1	3	4	6	4	4	6	6	7	6	7	3	4	7	6	6	6	6	4	4
356	2	2	3	6	6	3	6	7	6	6	3	4	4	6	7	4	4	6	3	6	4	7	4	3	3	7	7	1	4	6
357	2	2	3	3	4	3	6	3	3	3	4	4	1	4	6	4	4	3	3	4	1	3	6	3	3	6	1	3	4	3
358	2	2	3	3	1	3	4	3	4	4	3	6	3	4	4	4	4	3	1	3	1	4	4	4	3	4	3	4	6	4
359	2	3	3	7	3	4	3	6	6	3	6	4	3	4	4	3	6	6	6	1	4	4	3	6	4	3	1	1	3	4
360	2	3	3	1	4	4	3	3	3	3	3	7	6	6	4	7	7	6	6	7	7	7	6	6	4	6	6	7	6	4
361	2	3	3	7	7	7	4	7	7	6	6	4	4	6	3	6	3	3	4	1	4	6	6	3	3	4	3	1	4	3
362	2	3	4	7	6	4	6	3	6	6	4	3	1	3	1	3	3	4	3	4	6	6	4	3	6	4	6	3	3	6
363	2	4	4	4	3	4	4	3	4	4	4	4	1	3	3	6	3	6	4	4	3	3	6	4	3	1	4	1	4	3
364	2	4	4	3	3	3	3	3	3	4	4	1	1	3	1	1	6	4	6	3	4	6	7	6	4	4	6	3	4	6
365	1	1	1	6	4	3	3	4	3	3	4	3	6	4	1	3	6	3	1	3	4	3	3	3	4	3	1	4	3	3
366	1	1	2	6	6	7	4	4	4	6	6	7	6	4	6	7	4	6	6	7	6	4	7	6	4	7	6	7	7	6
367	2	2	2	1	3	3	6	3	3	3	1	6	6	6	4	6	6	7	7	6	6	7	7	7	4	4	3	4	4	6
368	2	2	3	4	3	4	4	3	4	3	3	6	6	6	7	7	7	6	6	4	6	4	6	6	6	6	4	3	4	3
369	1	1	2	4	4	4	4	3	6	4	4	4	6	4	3	6	3	3	4	3	3	1	3	3	4	1	3	3	1	3
370	2	3	3	1	1	3	4	1	1	3	1	4	3	6	3	3	3	1	1	4	3	1	1	4	3	4	3	3	4	4
371	2	3	4	6	6	4	6	4	4	6	4	4	4	3	4	4	4	4	4	3	4	3	4	4	7	7	6	6	7	7
372	1	1	1	1	4	1	3	1	3	1	1	3	4	3	6	4	6	4	3	4	4	6	4	6	4	6	6	6	7	4
373	1	1	1	6	4	6	3	3	3	6	3	3	3	6	3	4	6	4	6	6	6	4	3	6	3	4	6	4	3	6
374	1	1	2	4	4	4	4	4	6	3	4	3	3	1	3	3	4	6	4	3	1	1	3	4	4	6	3	6	1	3
375	1	1	2	4	4	3	3	1	3	3	1	7	7	6	4	4	3	1	1	1	1	1	1	1	1	1	1	1	1	1
376	1	1	2	7	7	7	7	7	7	7	7	4	4	4	4	1	4	4	4	6	4	6	3	4	3	6	4	3	6	6
377	1	1	2	4	6	7	7	7	7	6	6	1	6	6	4	3	1	3	4	6	4	3	6	3	6	6	7	7	7	6
378	1	2	2	6	7	6	6	7	7	6	6	4	6	7	6	6	7	7	6	6	6	7	6	6	7	7	7	7	7	7
379	2	2	2	3	3	3	6	4	1	1	1	7	7	6	7	7	4	7	6	7	6	7	6	6	6	7	4	4	6	4
380	2	2	2	6	7	6	6	7	7	7	7	4	3	6	6	3	1	3	4	3	1	3	3	3	6	3	3	6	4	3
381	2	2	3	4	4	4	6	6	6	4	3	6	4	7	6	4	6	6	4	6	4	6	4	4	7	7	7	7	6	6
382	2	2	3	6	7	4	6	6	7	6	7	1	4	6	3	3	4	4	3	4	6	6	6	6	7	3	6	4	4	6
383	2	4	4	3	4	3	4	3	4	4	6	6	3	3	3	4	4	7	4	4	6	6	4	6	4	6	4	4	4	6
384	1	1	1	6	6	6	6	4	6	6	7	6	6	7	7	6	6	6	6	6	4	7	6	7	6	7	6	7	7	7
385	1	1	1	4	6	6	6	4	7	6	6	6	7	4	6	6	7	7	7	6	7	4	7	7	7	7	7	7	7	7
386	1	1	2	4	4	6	6	3	6	3	6	4	4	6	3	4	1	1	4	1	3	6	3	3	6	4	6	6	7	6
387	1	1	2	6	7	7	7	4	7	6	4	6	4	3	6	4	6	3	6	6	4	3	3	4	6	4	4	4	7	3
388	1	1	2	6	4	6	7	4	6	6	7	7	7	7	6	6	7	6	6	7	6	7	6	4	6	7	7	7	7	7
389	1	1	2	4	6	6	4	7	6	7	4	3	6	6	4	3	6	6	4	6	6	4	1	3	4	3	4	3	3	6
390	1	1	2	7	7	6	7	6	7	4	7	4	7	6	7	7	7	6	6	7	7	6	6	6	7	7	6	7	7	7
391	1	2	2	7	6	7	7	7	7	7	6	7	7	6	7	7	6	7	6	3	4	4	6	4	7	7	7	6	6	6
392	1	2	2	6	6	7	7	6	7	4	6	4	3	4	6	4	7	7	6	7	6	7	7	7	7	7	7	7	7	7
393	1	2	2	3	4	4	4	6	4	4	6	3	1	3	1	1	6	6	7	6	4	6	4	6	6	4	6	6	3	6
394	1	2	2	7	6	7	6	6	6	7	7	6	6	7	7	7	6	6	6	4	6	4	3	6	7	7	7	6	7	7
395	1	2	2	6	4	6	6	7	7	7	4	4	1	1	3	3	6	7	3	4	4	4	6	4	4	4	6	4	4	6
396	2	2	2	6	4	6	4	4	4	6	3	4	6	4	4	4	6	4	3	3	4	1	4	1	3	3	3	3	4	4
397	2	2	2	4	6	7	6	7	4	6	4	7	6	7	7	6	7	7	7	6	7	6	7	7	7	7	7	7	7	7
398	2	2	2	7	7	7	6	7	7	7	7	4	4	4	3	4	6	6	6	7	4	4	7	7	7	7	7	6	7	7
399	2	3	3	6	6	6	6	6	6	4	4	4	4	4	7	4	4	4	7	4	4	6	6	4	4	4	4	4	6	6
400	2	3	3	7	7	7	6	7	7	7	7	3	7	3	4	6	6	4	1	4	1	6	1	4	7	6	7	4	4	3
401	2	3	3	3	1	3	4	4	3	3	1	1	3	3	3	6	7	7	7	7	7	7	7	6	3	6	3	3	4	3
402	2	3	3	4	6	6	4	3	4	3	4	3	4	4	3	1	1	1	1	1	1	1	1	1	1	1	3	3	1	3
403	2	4	4	4	4	3	3	4	3	4	3	6	7	6	7	6	7	1	4	4	3	6	3	6	7	7	7	7	7	7
404	1	1	1	3	6	6	6	6	6	7	6	6	4	4	4	4	4	6	6	4	6	7	4	4	7	6	6	4	4	6
405	1	1	2	4	4	3	3	4	4	6	3	6	3	4	1	3	3	4	3	1	6	3	3	3	6	4	6	6	6	4
406	1	2	2	6	4	4	4	7	6	4	6	3	3	3	3	3	7	6	6	6	6	6	4	7	1	4	4	4	4	3
407	1	2	2	4	4	4	6	4	4	3	1	1	1	1	3	1	6	7	6	4	4	4	3	6	1	6	3	4	4	6
408	2	2	2	6	4	4	6	6	7	3	4	1	4	4	6	6	3	7	6	6	4	6	3	6	6	3	4	4	4	6
409	2	2	2	3	4	1	6	3	3	3	1	4	6	4	6	4	3	1	1	1	3	3	4	1	4	6	6	6	6	7
410	2	2	3	1	3	3	3	3	3	3	3	4	6	7	4	4	4	4	6	4	1	4	4	3	1	1	1	1	3	3
411	2	3	3	4	6	6	6	6	6	6	6	1	6	6	1	3	6	6	1	6	3	3	3	1	4	3	4	3	3	3
412	1	1	2	4	3	4	3	3	1	3	3	3	3	4	4	3	3	3	4	3	1	3	3	6	1	1	1	3	1	4
413	1	1	2	6	7	4	3	4	4	4	4	3	6	7	7	6	4	4	7	6	4	4	4	6	6	6	6	6	7	6
414	2	2	2	7	6	6	6	6	7	6	6	3	6	3	3	4	6	6	6	4	3	3	6	4	6	7	7	4	6	4
415	2	3	3	1	4	4	6	4	3	4	4	7	6	6	4	3	4	7	6	3	6	6	6	6	4	1	1	1	1	3

## Sheet: Sheet1
	Gender	Age	Edu
1	Male	18-20 years	Vocational College Students
2	Female	21-25 years old	Undergraduate Students
3		26-30 years old.	Master's Students
4		31 and over	Doctoral Students

## Sheet: Sheet2
			Gender	Age	Edu	C1	C2	C3
			1	1	2	1	7	4
			1	2	2	3	7	4
			2	3	3	3	7	4
			1	1	1	4	7	7
			1	1	2	4	7	4
			1	2	2	4	7	6
			2	3	3	4	7	7
			2	3	3	4	7	6
			1	1	2	6	7	6
			1	1	2	6	7	6
			1	1	2	6	7	6
			1	1	2	6	7	3
			1	1	2	6	7	6
			1	2	2	6	7	4
			1	2	2	6	7	7
			1	2	2	6	7	6
			1	2	2	6	7	7
			1	2	2	6	7	7
			1	2	2	6	7	6
			1	2	2	6	7	7
			1	2	2	6	7	4
			2	2	2	6	7	7
			2	2	3	6	7	7
			2	2	3	6	7	6
			2	2	3	6	7	7
			2	4	4	6	7	6
			2	4	4	6	7	6
			2	4	4	6	7	4
			2	4	4	6	7	7
			2	4	4	6	7	4
			1	1	1	7	7	7
			1	1	1	7	7	7
			1	1	2	7	7	7
			1	1	2	7	7	6
			1	1	2	7	7	7
			1	1	2	7	7	7
			1	1	2	7	7	6
			1	1	2	7	7	7
			1	1	2	7	7	6
			1	1	2	7	7	7
			1	1	2	7	7	7
			1	2	2	7	7	6
			1	2	2	7	7	7
			1	2	2	7	7	7
			2	2	2	7	7	4
			2	2	2	7	7	3
			2	2	2	7	7	7
			2	2	2	7	7	7
			2	2	3	7	7	6
			2	2	3	7	7	6
			2	2	3	7	7	7
			2	3	3	7	7	7
			2	3	3	7	7	6
			2	3	3	7	7	7
			2	3	3	7	7	7
			2	3	3	7	7	7
			2	3	3	7	7	7
			2	3	4	7	7	7
			2	4	4	7	7	7
			2	4	4	7	7	6
			2	4	4	7	7	7
			2	4	4	7	7	7
			1	1	2	3	6	4
			1	2	2	3	6	4
			1	2	2	3	6	4
			1	2	2	3	6	3
			1	2	2	3	6	6
			1	2	2	3	6	3
			2	2	2	3	6	1
			2	2	2	3	6	7
			2	2	3	3	6	3
			2	3	3	3	6	6
			2	3	3	3	6	3
			2	4	4	3	6	6
			1	1	1	4	6	7
			1	1	1	4	6	4
			1	1	1	4	6	6
			1	1	2	4	6	4
			1	1	2	4	6	7
			1	1	2	4	6	4
			1	1	2	4	6	1
			1	1	2	4	6	4
			1	1	2	4	6	6
			1	1	2	4	6	4
			1	1	2	4	6	6
			1	2	2	4	6	7
			1	2	2	4	6	6
			1	2	2	4	6	6
			1	2	2	4	6	1
			1	2	2	4	6	4
			1	2	2	4	6	7
			1	2	2	4	6	6
			2	2	2	4	6	4
			2	2	2	4	6	3
			2	2	2	4	6	7
			2	2	2	4	6	3
			2	2	2	4	6	6
			2	2	3	4	6	6
			2	2	3	4	6	6
			2	2	3	4	6	3
			2	2	3	4	6	3
			2	2	3	4	6	4
			2	3	3	4	6	7
			2	3	3	4	6	7
			2	3	3	4	6	6
			2	3	3	4	6	4
			2	3	3	4	6	4
			2	3	3	4	6	4
			2	3	3	4	6	4
			2	3	3	4	6	7
			2	4	4	4	6	7
			2	4	4	4	6	6
			2	4	4	4	6	6
			2	4	4	4	6	7
			2	4	4	4	6	6
			2	4	4	4	6	6
			1	1	1	6	6	7
			1	1	1	6	6	4
			1	1	1	6	6	7
			1	1	1	6	6	6
			1	1	1	6	6	3
			1	1	1	6	6	6
			1	1	1	6	6	7
			1	1	1	6	6	4
			1	1	2	6	6	4
			1	1	2	6	6	7
			1	1	2	6	6	7
			1	1	2	6	6	3
			1	1	2	6	6	6
			1	1	2	6	6	6
			1	1	2	6	6	6
			1	1	2	6	6	4
			1	1	2	6	6	4
			1	1	2	6	6	6
			1	1	2	6	6	3
			1	1	2	6	6	7
			1	1	2	6	6	1
			1	1	2	6	6	1
			1	2	2	6	6	4
			1	2	2	6	6	6
			1	2	2	6	6	3
			1	2	2	6	6	1
			1	2	2	6	6	6
			1	2	2	6	6	3
			1	2	2	6	6	3
			1	2	2	6	6	6
			1	2	2	6	6	6
			1	2	2	6	6	7
			1	2	2	6	6	4
			1	2	2	6	6	6
			1	2	2	6	6	4
			1	2	2	6	6	6
			1	2	2	6	6	3
			1	2	2	6	6	4
			1	2	2	6	6	6
			1	2	2	6	6	4
			2	2	2	6	6	6
			2	2	2	6	6	6
			2	2	2	6	6	6
			2	2	2	6	6	6
			2	2	2	6	6	6
			2	2	3	6	6	4
			2	2	3	6	6	6
			2	3	3	6	6	4
			2	3	3	6	6	7
			2	3	3	6	6	3
			2	3	3	6	6	7
			2	3	3	6	6	4
			2	3	3	6	6	4
			2	3	3	6	6	6
			2	3	3	6	6	6
			2	3	3	6	6	4
			2	3	3	6	6	4
			2	3	3	6	6	6
			2	3	3	6	6	6
			2	3	3	6	6	3
			2	3	3	6	6	6
			2	3	3	6	6	3
			2	3	4	6	6	7
			2	4	4	6	6	4
			2	4	4	6	6	6
			2	4	4	6	6	7
			2	4	4	6	6	6
			1	1	1	7	6	3
			1	1	1	7	6	6
			1	1	2	7	6	6
			1	1	2	7	6	7
			1	1	2	7	6	7
			1	2	2	7	6	6
			1	2	2	7	6	6
			1	2	2	7	6	4
			1	2	2	7	6	6
			1	2	2	7	6	6
			2	2	2	7	6	6
			2	2	2	7	6	6
			2	2	2	7	6	7
			2	2	2	7	6	6
			2	2	3	7	6	6
			2	3	3	7	6	6
			2	3	3	7	6	3
			2	3	3	7	6	6
			2	3	3	7	6	7
			2	3	3	7	6	4
			2	3	3	7	6	7
			2	3	4	7	6	4
			2	4	4	7	6	7
			2	4	4	7	6	7
			2	4	4	7	6	6
			1	2	2	1	4	1
			2	2	2	1	4	1
			2	3	3	1	4	1
			2	3	4	1	4	4
			2	4	4	1	4	1
			2	4	4	1	4	4
			1	1	1	3	4	7
			1	1	2	3	4	3
			1	1	2	3	4	4
			1	1	2	3	4	4
			1	1	2	3	4	6
			1	1	2	3	4	6
			1	2	2	3	4	3
			1	2	2	3	4	6
			1	2	2	3	4	1
			2	2	2	3	4	4
			2	2	2	3	4	6
			2	2	3	3	4	4
			2	2	3	3	4	7
			2	2	3	3	4	4
			2	3	3	3	4	3
			2	3	3	3	4	3
			2	4	4	3	4	3
			2	4	4	3	4	4
			2	4	4	3	4	1
			1	1	1	4	4	6
			1	1	1	4	4	3
			1	1	1	4	4	3
			1	1	1	4	4	4
			1	1	1	4	4	7
			1	1	2	4	4	4
			1	1	2	4	4	4
			1	2	2	4	4	4
			1	2	2	4	4	3
			1	2	2	4	4	4
			1	2	2	4	4	3
			1	2	2	4	4	6
			1	2	2	4	4	1
			1	2	2	4	4	3
			1	2	2	4	4	6
			2	2	2	4	4	6
			2	2	2	4	4	6
			2	2	2	4	4	7
			2	2	2	4	4	3
			2	2	3	4	4	3
			2	3	3	4	4	6
			2	3	3	4	4	4
			2	3	3	4	4	1
			2	3	3	4	4	6
			2	3	3	4	4	7
			2	3	3	4	4	3
			2	3	3	4	4	6
			2	3	3	4	4	4
			2	4	4	4	4	4
			2	4	4	4	4	4
			2	4	4	4	4	3
			2	4	4	4	4	4
			2	4	4	4	4	6
			2	4	4	4	4	3
			2	4	4	4	4	3
			2	4	4	4	4	4
			1	1	1	6	4	6
			1	1	2	6	4	6
			1	1	2	6	4	3
			1	1	2	6	4	6
			1	1	2	6	4	1
			2	2	2	6	4	3
			2	2	2	6	4	6
			2	2	2	6	4	6
			2	2	2	6	4	4
			2	2	2	6	4	4
			2	2	3	6	4	3
			2	3	3	6	4	4
			2	3	3	6	4	4
			2	3	3	6	4	4
			2	3	3	6	4	4
			2	3	3	6	4	4
			2	3	3	6	4	4
			2	3	4	6	4	3
			2	4	4	6	4	6
			2	4	4	6	4	6
			2	4	4	6	4	6
			2	4	4	6	4	6
			2	4	4	6	4	4
			2	4	4	6	4	4
			1	1	2	7	4	3
			1	2	2	7	4	7
			1	2	2	7	4	6
			2	2	2	7	4	4
			2	2	2	7	4	7
			2	3	3	7	4	4
			2	3	3	7	4	7
			2	3	3	7	4	6
			1	1	2	1	3	3
			1	1	2	1	3	1
			1	2	2	1	3	6
			1	2	2	1	3	1
			1	2	2	1	3	3
			2	2	2	1	3	1
			2	2	2	1	3	3
			2	3	3	1	3	3
			2	3	3	1	3	3
			2	3	3	1	3	3
			2	3	4	1	3	3
			2	4	4	1	3	3
			1	1	1	3	3	3
			1	1	1	3	3	3
			1	1	1	3	3	4
			1	1	2	3	3	7
			1	1	2	3	3	3
			1	1	2	3	3	4
			1	1	2	3	3	3
			1	1	2	3	3	3
			1	1	2	3	3	3
			1	2	2	3	3	3
			1	2	2	3	3	1
			1	2	2	3	3	4
			1	2	2	3	3	3
			1	2	2	3	3	4
			1	2	2	3	3	3
			2	2	2	3	3	4
			2	2	2	3	3	4
			2	2	2	3	3	1
			2	2	3	3	3	4
			2	3	3	3	3	4
			2	3	3	3	3	6
			2	3	3	3	3	3
			2	3	4	3	3	3
			2	4	4	3	3	3
			1	1	2	4	3	4
			1	1	2	4	3	1
			1	1	2	4	3	6
			1	1	2	4	3	4
			1	2	2	4	3	3
			1	2	2	4	3	3
			1	2	2	4	3	6
			1	2	2	4	3	4
			1	2	2	4	3	3
			1	2	2	4	3	1
			1	2	2	4	3	4
			1	2	2	4	3	4
			1	2	2	4	3	4
			2	2	2	4	3	4
			2	2	2	4	3	4
			2	2	2	4	3	1
			2	2	3	4	3	6
			2	2	3	4	3	3
			2	2	3	4	3	4
			2	2	3	4	3	6
			2	2	3	4	3	4
			2	3	3	4	3	4
			2	3	3	4	3	4
			2	3	3	4	3	3
			2	3	4	4	3	4
			2	4	4	4	3	4
			2	4	4	4	3	4
			1	1	1	6	3	4
			1	1	2	6	3	1
			2	2	2	6	3	6
			2	2	3	6	3	3
			1	1	2	7	3	4
			2	3	3	7	3	3
			2	3	4	7	3	4
			1	1	1	1	1	3
			1	1	1	1	1	1
			1	1	2	1	1	1
			1	1	2	1	1	3
			1	1	2	1	1	1
			1	1	2	1	1	3
			1	2	2	1	1	1
			2	2	2	1	1	3
			2	2	2	1	1	3
			2	2	3	1	1	3
			2	2	3	1	1	4
			2	4	4	1	1	3
			1	1	1	3	1	3
			1	1	1	3	1	1
			1	1	2	3	1	3
			1	1	2	3	1	6
			1	1	2	3	1	3
			1	1	2	3	1	3
			1	1	2	3	1	1
			1	2	2	3	1	1
			1	2	2	3	1	1
			1	2	2	3	1	1
			1	2	2	3	1	4
			1	2	2	3	1	3
			2	2	2	3	1	3
			2	2	2	3	1	3
			2	2	2	3	1	1
			2	3	3	3	1	1
			2	3	3	3	1	3
			2	3	3	3	1	4
			2	3	3	3	1	3
			2	4	4	3	1	3
			1	1	1	4	1	6
			1	1	2	4	1	3
			1	2	2	4	1	3
			1	2	2	4	1	3
			2	2	2	4	1	3
			2	2	2	4	1	3
			2	2	3	4	1	1
			2	3	3	4	1	3
			1	1	2	6	1	3
			1	1	2	6	1	3
			2	2	2	6	1	6
			2	3	3	6	1	3
